# Supplementary material for: Free Cortisol Mediates Associations of Maternal Urinary Heavy Metals with Neonatal Anthropometric Measures: A Cross-Sectional Study
Source: Toxics. 2022 Mar 30;10(4):167. doi: 10.3390/toxics10040167 (PMC9032588; doi:10.3390/toxics10040167)
Supplement: Supplementary file 1 [file toxics-10-00167-s001.zip]

Archive with 1 entries (1 files):
- toxics-1617453-supplementary.pdf
